# Supplementary material for: Boosting HSA Vaccination with Jujube Powder Modulating Gut Microbiota Favorable for Arginine Metabolism
Source: Nutrients. 2023 Apr 19;15(8):1955. doi: 10.3390/nu15081955 (PMC10142099; doi:10.3390/nu15081955)
Supplement: Supplementary file 1 [file nutrients-15-01955-s001.zip]

Archive with 1 entries (1 files):
- nutrients-2328799-supplementary-updated.pdf
